# Supplementary material for: Paraeutypella guizhouensis gen. et sp. nov. and Diatrypella longiasca sp. nov. (Diatrypaceae) from China
Source: Biodivers Data J. 2021 Mar 26;9:e63864. doi: 10.3897/BDJ.9.e63864 (PMC8019431; doi:10.3897/BDJ.9.e63864)
Supplement: XML Treatment for Diatrypella [file BDJ.9.e63864-treatment1.xml]

<!DOCTYPE tp:taxon-treatment
  PUBLIC "-//TaxonX//DTD Taxonomic Treatment Publishing DTD v0 20100105//EN" "tax-treatment-NSO.dtd">
<tp:taxon-treatment xmlns:tp="http://www.plazi.org/taxpub"><tp:treatment-meta><mixed-citation publication-type="journal"><person-group><name><surname>Dissanayake</surname><given-names>Lakmali S.</given-names></name><name><surname>Wijayawardene</surname><given-names>Nalin N.</given-names></name><name><surname>Dayarathne</surname><given-names>Monika C.</given-names></name><name><surname>Samarakoon</surname><given-names>Milan C.</given-names></name><name><surname>Dai</surname><given-names>Dong-Qin</given-names></name><name><surname>Hyde</surname><given-names>Kevin D.</given-names></name><name><surname>Kang</surname><given-names>Ji-Chuan</given-names></name></person-group><article-title><italic><tp:taxon-name><tp:taxon-name-part taxon-name-part-type="genus" reg="Paraeutypella">Paraeutypella</tp:taxon-name-part> <tp:taxon-name-part taxon-name-part-type="species" reg="guizhouensis">guizhouensis</tp:taxon-name-part></tp:taxon-name></italic> gen. et sp. nov. and <italic><tp:taxon-name><tp:taxon-name-part taxon-name-part-type="genus" reg="Diatrypella">Diatrypella</tp:taxon-name-part> <tp:taxon-name-part taxon-name-part-type="species" reg="longiasca">longiasca</tp:taxon-name-part></tp:taxon-name></italic> sp. nov. (<tp:taxon-name><tp:taxon-name-part taxon-name-part-type="genus" reg="Diatrypaceae">Diatrypaceae</tp:taxon-name-part></tp:taxon-name>) from China</article-title><source>Biodivers Data J</source><day>26</day><month>3</month><year>2021</year><volume>9</volume><pub-id pub-id-type="doi">10.3897/BDJ.9.e63864</pub-id></mixed-citation></tp:treatment-meta><tp:nomenclature><tp:taxon-name>
            <object-id xmlns:xlink="http://www.w3.org/1999/xlink" content-type="arpha" xlink:type="simple">479B19E3-08E1-5292-8686-0C63963A71CC</object-id>
            <tp:taxon-name-part taxon-name-part-type="genus">Diatrypella</tp:taxon-name-part>
          </tp:taxon-name><tp:taxon-authority>(Ces. &amp; De Not.) De Not. 1863</tp:taxon-authority><tp:nomenclature-citation-list><tp:nomenclature-citation><tp:taxon-name>
                <tp:taxon-name-part taxon-name-part-type="genus">Diatrypella</tp:taxon-name-part>
              </tp:taxon-name><tp:type-species><tp:taxon-name><tp:taxon-name-part taxon-name-part-type="genus">Diatrypella</tp:taxon-name-part> <tp:taxon-name-part taxon-name-part-type="species">verruciformis</tp:taxon-name-part></tp:taxon-name></tp:type-species><comment> (Ehrh.) Nitschke(Fr.) Reason for typification: Indication or designation of a type in the protologue, names of genera or subdivisions of genera (Art. 10, 40).</comment></tp:nomenclature-citation></tp:nomenclature-citation-list></tp:nomenclature><tp:treatment-sec sec-type="Description"><title>Description</title><p>Notes – <italic><tp:taxon-name><tp:taxon-name-part taxon-name-part-type="genus" reg="Diatrypella">Diatrypella</tp:taxon-name-part></tp:taxon-name></italic> was introduced by Cesati &amp; De Notaris (1863) and is typified as <italic><tp:taxon-name><tp:taxon-name-part taxon-name-part-type="genus" reg="Diatrypella">Diatrypella</tp:taxon-name-part> <tp:taxon-name-part taxon-name-part-type="species" reg="verruciformis">verruciformis</tp:taxon-name-part></tp:taxon-name></italic> (Ehrh.) Nitschke. There are 146 epithets listed in Index Fungorum (2020). This genus was established to accommodate members of stromatic <tp:taxon-name><tp:taxon-name-part taxon-name-part-type="order">Sphaeriales</tp:taxon-name-part></tp:taxon-name> which were characterised by ovoid and numerous ascospores and we introduce a new species viz. <italic><tp:taxon-name><tp:taxon-name-part taxon-name-part-type="genus" reg="Diatrypella">Diatrypella</tp:taxon-name-part> <tp:taxon-name-part taxon-name-part-type="species" reg="longiasca">longiasca</tp:taxon-name-part></tp:taxon-name></italic>, based on new collections from China.</p></tp:treatment-sec></tp:taxon-treatment>
