# Supplementary material for: Paraeutypella guizhouensis gen. et sp. nov. and Diatrypella longiasca sp. nov. (Diatrypaceae) from China
Source: Biodivers Data J. 2021 Mar 26;9:e63864. doi: 10.3897/BDJ.9.e63864 (PMC8019431; doi:10.3897/BDJ.9.e63864)
Supplement: XML Treatment for Diatrypella longiasca [file BDJ.9.e63864-treatment2.xml]

<!DOCTYPE tp:taxon-treatment
  PUBLIC "-//TaxonX//DTD Taxonomic Treatment Publishing DTD v0 20100105//EN" "tax-treatment-NSO.dtd">
<tp:taxon-treatment xmlns:tp="http://www.plazi.org/taxpub"><tp:treatment-meta><mixed-citation publication-type="journal"><person-group><name><surname>Dissanayake</surname><given-names>Lakmali S.</given-names></name><name><surname>Wijayawardene</surname><given-names>Nalin N.</given-names></name><name><surname>Dayarathne</surname><given-names>Monika C.</given-names></name><name><surname>Samarakoon</surname><given-names>Milan C.</given-names></name><name><surname>Dai</surname><given-names>Dong-Qin</given-names></name><name><surname>Hyde</surname><given-names>Kevin D.</given-names></name><name><surname>Kang</surname><given-names>Ji-Chuan</given-names></name></person-group><article-title><italic><tp:taxon-name><tp:taxon-name-part taxon-name-part-type="genus" reg="Paraeutypella">Paraeutypella</tp:taxon-name-part> <tp:taxon-name-part taxon-name-part-type="species" reg="guizhouensis">guizhouensis</tp:taxon-name-part></tp:taxon-name></italic> gen. et sp. nov. and <italic><tp:taxon-name><tp:taxon-name-part taxon-name-part-type="genus" reg="Diatrypella">Diatrypella</tp:taxon-name-part> <tp:taxon-name-part taxon-name-part-type="species" reg="longiasca">longiasca</tp:taxon-name-part></tp:taxon-name></italic> sp. nov. (<tp:taxon-name><tp:taxon-name-part taxon-name-part-type="genus" reg="Diatrypaceae">Diatrypaceae</tp:taxon-name-part></tp:taxon-name>) from China</article-title><source>Biodivers Data J</source><day>26</day><month>3</month><year>2021</year><volume>9</volume><pub-id pub-id-type="doi">10.3897/BDJ.9.e63864</pub-id></mixed-citation></tp:treatment-meta><tp:nomenclature><tp:taxon-name><object-id xmlns:xlink="http://www.w3.org/1999/xlink" content-type="arpha" xlink:type="simple">BBACA31F-8319-58EB-8877-9575D0771481</object-id><tp:taxon-name-part taxon-name-part-type="genus">Diatrypella</tp:taxon-name-part> <tp:taxon-name-part taxon-name-part-type="species">longiasca</tp:taxon-name-part><object-id xmlns:xlink="http://www.w3.org/1999/xlink" xlink:type="simple" object-id-type="IndexFungorum">IF557952</object-id><object-id xmlns:xlink="http://www.w3.org/1999/xlink" xlink:type="simple" object-id-type="Facesoffungi number">FoF09151</object-id></tp:taxon-name><tp:taxon-authority>L.S. Dissan., J.C. Kang &amp; K.D. Hyde</tp:taxon-authority><tp:taxon-status xmlns:xlink="http://www.w3.org/1999/xlink" xlink:type="simple">sp. nov.</tp:taxon-status></tp:nomenclature><tp:treatment-sec sec-type="materials"><title>Materials</title><list list-type="alpha-lower" list-content="occurrences"><list-item><p><bold>Type status:</bold> <named-content xmlns:xlink="http://www.w3.org/1999/xlink" content-type="dwc:typeStatus" xlink:type="simple">Holotype</named-content>. <bold>Taxon:</bold> kingdom: <named-content xmlns:xlink="http://www.w3.org/1999/xlink" content-type="dwc:kingdom" xlink:type="simple"><tp:taxon-name><tp:taxon-name-part taxon-name-part-type="kingdom">Fungi</tp:taxon-name-part></tp:taxon-name></named-content>; phylum: <named-content xmlns:xlink="http://www.w3.org/1999/xlink" content-type="dwc:phylum" xlink:type="simple"><tp:taxon-name><tp:taxon-name-part taxon-name-part-type="phylum">Ascomycota</tp:taxon-name-part></tp:taxon-name></named-content>; class: <named-content xmlns:xlink="http://www.w3.org/1999/xlink" content-type="dwc:class" xlink:type="simple"><tp:taxon-name><tp:taxon-name-part taxon-name-part-type="class">Sordariomycetes</tp:taxon-name-part></tp:taxon-name></named-content>; order: <named-content xmlns:xlink="http://www.w3.org/1999/xlink" content-type="dwc:order" xlink:type="simple"><tp:taxon-name><tp:taxon-name-part taxon-name-part-type="order">Xylariales</tp:taxon-name-part></tp:taxon-name></named-content>; family: <named-content xmlns:xlink="http://www.w3.org/1999/xlink" content-type="dwc:family" xlink:type="simple"><tp:taxon-name><tp:taxon-name-part taxon-name-part-type="family">Diatrypaceae</tp:taxon-name-part></tp:taxon-name></named-content>; genus: <named-content xmlns:xlink="http://www.w3.org/1999/xlink" content-type="dwc:genus" xlink:type="simple"><tp:taxon-name><tp:taxon-name-part taxon-name-part-type="genus">Diatrypella</tp:taxon-name-part></tp:taxon-name></named-content>; specificEpithet: <named-content xmlns:xlink="http://www.w3.org/1999/xlink" content-type="dwc:specificEpithet" xlink:type="simple"><italic><tp:taxon-name><tp:taxon-name-part taxon-name-part-type="genus" reg="Diatrypella"/><tp:taxon-name-part taxon-name-part-type="species" reg="longiasca">longiasca</tp:taxon-name-part></tp:taxon-name></italic></named-content>; taxonRank: <named-content xmlns:xlink="http://www.w3.org/1999/xlink" content-type="dwc:taxonRank" xlink:type="simple">species</named-content>; scientificNameAuthorship: <named-content xmlns:xlink="http://www.w3.org/1999/xlink" content-type="dwc:scientificNameAuthorship" xlink:type="simple">L.S. Dissan., J.C. Kang &amp; K.D. Hyde, sp. nov.</named-content>; <bold>Location:</bold> country: <named-content xmlns:xlink="http://www.w3.org/1999/xlink" content-type="dwc:country" xlink:type="simple">China</named-content>; stateProvince: <named-content xmlns:xlink="http://www.w3.org/1999/xlink" content-type="dwc:stateProvince" xlink:type="simple">Guizhou Province</named-content>; county: <named-content xmlns:xlink="http://www.w3.org/1999/xlink" content-type="dwc:county" xlink:type="simple">Guiyang</named-content>; locality: <named-content xmlns:xlink="http://www.w3.org/1999/xlink" content-type="dwc:locality" xlink:type="simple">Guizhou University Garden (South)</named-content>; <bold>Identification:</bold> identifiedBy: <named-content xmlns:xlink="http://www.w3.org/1999/xlink" content-type="dwc:identifiedBy" xlink:type="simple">L.S. Dissanayake</named-content>; <bold>Record Level:</bold> institutionID: <named-content xmlns:xlink="http://www.w3.org/1999/xlink" content-type="dwc:institutionID" xlink:type="simple">HMAS 290656</named-content>; collectionID: <named-content xmlns:xlink="http://www.w3.org/1999/xlink" content-type="dwc:collectionID" xlink:type="simple">HMAS 290658</named-content>; institutionCode: <named-content xmlns:xlink="http://www.w3.org/1999/xlink" content-type="dwc:institutionCode" xlink:type="simple">Chinese Academy of Science, Kunming and Chinese Academy of Science Herbarium</named-content>; collectionCode: <named-content xmlns:xlink="http://www.w3.org/1999/xlink" content-type="dwc:collectionCode" xlink:type="simple">Kunming Institute of Botany Culture Collection</named-content>; datasetName: <named-content xmlns:xlink="http://www.w3.org/1999/xlink" content-type="dwc:datasetName" xlink:type="simple">CLD 42</named-content></p></list-item><list-item><p><bold>Type status:</bold> <named-content xmlns:xlink="http://www.w3.org/1999/xlink" content-type="dwc:typeStatus" xlink:type="simple">Other material</named-content>. <bold>Record Level:</bold> type: <named-content xmlns:xlink="http://www.w3.org/1999/xlink" content-type="dwc:type" xlink:type="simple">isotype</named-content>; institutionID: <named-content xmlns:xlink="http://www.w3.org/1999/xlink" content-type="dwc:institutionID" xlink:type="simple">HMAS 290658</named-content>; collectionID: <named-content xmlns:xlink="http://www.w3.org/1999/xlink" content-type="dwc:collectionID" xlink:type="simple">KUMCC 20-0022</named-content>; institutionCode: <named-content xmlns:xlink="http://www.w3.org/1999/xlink" content-type="dwc:institutionCode" xlink:type="simple">Chinese Academy of Science, Kunming and Chinese Academy of Science Herbarium</named-content>; collectionCode: <named-content xmlns:xlink="http://www.w3.org/1999/xlink" content-type="dwc:collectionCode" xlink:type="simple">Kunming Institute of Botany Culture Collection</named-content></p></list-item></list></tp:treatment-sec><tp:treatment-sec sec-type="Description"><title>Description</title><p>Saprobic on dead twigs (Fig. <xref ref-type="fig" rid="F6548527">2</xref>). <bold>Sexual morph</bold>: Stromata 0.5–0.7 mm in diam., well-developed, solitary to gregarious, erumpent, black, immersed, globose to subglobose. Ascomata 525–540 μm high, 470–510 μm diam. (x̄ = 532 × 490 μm, n = 15), perithecial, surrounded by white entostroma, immersed in stromata, 2–5 perithecia arranged in a valsoid configuration, subglobose, individual ostiole with a long neck. Neck 180–190 μm long (x̄ = 185 μm, n = 15), cylindrical, with periphyses. Peridium 36–45 μm wide (x̄ = 40.5 μm, n = 20), composed of two layers: outer layer of black, thick-walled cells; inner layer; hyaline, thick-walled cells forming textura angularis. Hamathecium 259–287 μm wide (x̄ = 273 μm, n = 20), composed of cells 3–5 μm wide (x̄ = 4 μm, n = 20), paraphyses arising from base of perithecia, hyaline, long, narrow, unbranched, septate, guttulate, narrowing and tapering towards apex. Asci 105–155 × 10–16 μm (x̄ = 130 × 14 μm, n = 30), polysporous, unitunicate, clavate, apically pointed, with a J-apical ring, long pedicellate (40–50 μm). Ascospores 4–8 × 1–2 μm (x̄ = 6 × 1.5 μm, n = 30), overlapping, hyaline, yellowish in mass, allantoid, aseptate, guttulate, smooth-walled. <bold>Asexual morph</bold>: Undetermined.</p><p>Culture characteristics – Colonies on PDA reaching 21 mm diam. after 2 weeks at 20–25<sup>o</sup>C, medium dense, circular to slightly irregular, slightly raised, cottony surface; colony from above: at first white, becoming buff; from below: yellowish white at margin, yellow to brown at centre; mycelium yellowish.</p></tp:treatment-sec><tp:treatment-sec sec-type="Etymology"><title>Etymology</title><p>The specific epithet <italic><tp:taxon-name><tp:taxon-name-part taxon-name-part-type="genus" reg="Diatrypella"/><tp:taxon-name-part taxon-name-part-type="species" reg="longiasca">longiasca</tp:taxon-name-part></tp:taxon-name></italic> refers to the long asci.</p></tp:treatment-sec><tp:treatment-sec sec-type="Notes"><title>Notes</title><p><italic><tp:taxon-name><tp:taxon-name-part taxon-name-part-type="genus" reg="Diatrypella">Diatrypella</tp:taxon-name-part> <tp:taxon-name-part taxon-name-part-type="species" reg="longiasca">longiasca</tp:taxon-name-part></tp:taxon-name></italic> shares similar characters with <italic><tp:taxon-name><tp:taxon-name-part taxon-name-part-type="genus" reg="Diatrypella">D.</tp:taxon-name-part> <tp:taxon-name-part taxon-name-part-type="species" reg="vulgaris">vulgaris</tp:taxon-name-part></tp:taxon-name></italic> in having erumpent stromata through the bark often surrounded by remaining adherent epidermis or woody fragments and asci with many ascospores. However, <italic><tp:taxon-name><tp:taxon-name-part taxon-name-part-type="genus" reg="Diatrypella">D.</tp:taxon-name-part> <tp:taxon-name-part taxon-name-part-type="species" reg="vulgaris">vulgaris</tp:taxon-name-part></tp:taxon-name></italic> is different from <italic><tp:taxon-name><tp:taxon-name-part taxon-name-part-type="genus" reg="Diatrypella">D.</tp:taxon-name-part> <tp:taxon-name-part taxon-name-part-type="species" reg="longiasca">longiasca</tp:taxon-name-part></tp:taxon-name></italic> in having longer ascospores (8–10 × 2–2.5 μm vs. 4–8 × 1–2 μm) (<xref ref-type="bibr" rid="B6557513">Trouillas et al. 2011</xref>). <italic><tp:taxon-name><tp:taxon-name-part taxon-name-part-type="genus" reg="Diatrypella">Diatrypella</tp:taxon-name-part> <tp:taxon-name-part taxon-name-part-type="species" reg="vulgaris">vulgaris</tp:taxon-name-part></tp:taxon-name></italic> has 4–8 ascomata per stromata, while <italic><tp:taxon-name><tp:taxon-name-part taxon-name-part-type="genus" reg="Diatrypella">D.</tp:taxon-name-part> <tp:taxon-name-part taxon-name-part-type="species" reg="longiasca">longiasca</tp:taxon-name-part></tp:taxon-name></italic> comprises 2–5 ascomata per stromata. Comparison of the ITS 12% (73/570) and β-tubulin 13% (56/432) nucleotide differences, phylogenetic analyses and significant morphological differences indicate that <italic><tp:taxon-name><tp:taxon-name-part taxon-name-part-type="genus" reg="Diatrypella">D.</tp:taxon-name-part> <tp:taxon-name-part taxon-name-part-type="species" reg="longiasca">longiasca</tp:taxon-name-part></tp:taxon-name></italic> and <italic><tp:taxon-name><tp:taxon-name-part taxon-name-part-type="genus" reg="Diatrypella">D.</tp:taxon-name-part> <tp:taxon-name-part taxon-name-part-type="species" reg="vulgaris">vulgaris</tp:taxon-name-part></tp:taxon-name></italic> are distinct taxa. Thus, <italic><tp:taxon-name><tp:taxon-name-part taxon-name-part-type="genus" reg="Diatrypella">D.</tp:taxon-name-part> <tp:taxon-name-part taxon-name-part-type="species" reg="longiasca">longiasca</tp:taxon-name-part></tp:taxon-name></italic> is introduced as a new species in <italic><tp:taxon-name><tp:taxon-name-part taxon-name-part-type="genus" reg="Diatrypella">Diatrypella</tp:taxon-name-part></tp:taxon-name></italic>, based on its morphology coupled with high support values from the phylogenetic analysis (96% ML, 0.99 BYPP, Fig. <xref ref-type="fig" rid="F6548518">1</xref>). A key to species related to <italic><tp:taxon-name><tp:taxon-name-part taxon-name-part-type="genus" reg="Diatrypella">Diatrypella</tp:taxon-name-part> <tp:taxon-name-part taxon-name-part-type="species" reg="longiasca">longiasca</tp:taxon-name-part></tp:taxon-name></italic> is given below.</p></tp:treatment-sec><tp:treatment-sec><!--Section generated to contain objects referenced in tp:taxon-treatment.--><fig id="F6548527" position="float" orientation="portrait"><object-id xmlns:xlink="http://www.w3.org/1999/xlink" content-type="arpha" xlink:type="simple">0EFD5B2C-AF8E-569D-ACAE-C3071AB06545</object-id><object-id xmlns:xlink="http://www.w3.org/1999/xlink" content-type="doi" xlink:type="simple">10.3897/BDJ.9.e63864.figure2</object-id><label>Figure 2.</label><caption><p><bold><italic><tp:taxon-name><tp:taxon-name-part taxon-name-part-type="genus" reg="Diatrypella">Diatrypella</tp:taxon-name-part> <tp:taxon-name-part taxon-name-part-type="species" reg="longiasca">longiasca</tp:taxon-name-part></tp:taxon-name></italic></bold> (HMAS 290656, <bold>holotype</bold>) <bold>a.</bold> stromata on substrate; <bold>b.</bold> cross section of a stroma; <bold>c, d.</bold> vertical section through stroma showing ostiole and perithecia; <bold>e.</bold> ostiolar canal; <bold>f.</bold> paraphyses; <bold>g–i.</bold> asci; <bold>j–l.</bold> ascospores; <bold>m, n.</bold> culture on PDA from <bold>m</bold> above, <bold>n</bold> below after 6 weeks. Scale bars: 500 µm (<bold>a, b</bold>), 100 µm (<bold>d</bold>), 50 µm (<bold>e, g–i</bold>), 5 µm (<bold>f, j–l</bold>).</p></caption><graphic xmlns:xlink="http://www.w3.org/1999/xlink" xlink:href="bdj-09-e63864-g002.jpg" position="float" id="oo_498478.jpg" orientation="portrait" xlink:type="simple"><uri content-type="original_file" xlink:type="simple">https://binary.pensoft.net/fig/498478</uri></graphic></fig><fig-group id="F6548518" position="float" orientation="portrait"><caption><p>Phylogram generated from Maximum Likelihood (RAxML) analysis, based on ITS- β-tubulin matrix. ML bootstrap supports (≥ 70%) and Bayesian posterior probability (≥ 0.95) are indicated as ML/BYPP. The tree is rooted to <italic><tp:taxon-name><tp:taxon-name-part taxon-name-part-type="genus" reg="Kretzschmaria">Kretzschmaria</tp:taxon-name-part> <tp:taxon-name-part taxon-name-part-type="species" reg="deusta">deusta</tp:taxon-name-part></tp:taxon-name></italic> (CBS 826.72) and <italic><tp:taxon-name><tp:taxon-name-part taxon-name-part-type="genus" reg="Xylaria">Xylaria</tp:taxon-name-part> <tp:taxon-name-part taxon-name-part-type="species" reg="hypoxylon">hypoxylon</tp:taxon-name-part></tp:taxon-name></italic> (CBS 122620). Newly-generated strains are in red and type strains are in bold. The asterisks represent unstable species.</p></caption><fig id="F6548523" position="float" orientation="portrait"><object-id xmlns:xlink="http://www.w3.org/1999/xlink" content-type="arpha" xlink:type="simple">D4EE5C91-665E-5983-A160-6E10CF2A5A15</object-id><object-id xmlns:xlink="http://www.w3.org/1999/xlink" content-type="doi" xlink:type="simple">10.3897/BDJ.9.e63864.figure1a</object-id><label>Figure 1a.</label><graphic xmlns:xlink="http://www.w3.org/1999/xlink" xlink:href="bdj-09-e63864-g001_a.jpg" xlink:type="simple" position="float" orientation="portrait" id="oo_515370.jpg"><uri content-type="original_file" xlink:type="simple">https://binary.pensoft.net/fig/515370</uri></graphic></fig><fig id="F6548524" position="float" orientation="portrait"><object-id xmlns:xlink="http://www.w3.org/1999/xlink" content-type="arpha" xlink:type="simple">7365E625-15B9-58D9-93C9-D02C997D0381</object-id><object-id xmlns:xlink="http://www.w3.org/1999/xlink" content-type="doi" xlink:type="simple">10.3897/BDJ.9.e63864.figure1b</object-id><label>Figure 1b.</label><graphic xmlns:xlink="http://www.w3.org/1999/xlink" xlink:href="bdj-09-e63864-g001_b.jpg" xlink:type="simple" position="float" orientation="portrait" id="oo_515373.jpg"><uri content-type="original_file" xlink:type="simple">https://binary.pensoft.net/fig/515373</uri></graphic></fig></fig-group></tp:treatment-sec><ref-list><ref id="B6557513"><element-citation xmlns:xlink="http://www.w3.org/1999/xlink" publication-type="article" xlink:type="simple"><person-group person-group-type="author"><name name-style="western"><surname>Trouillas</surname><given-names>Florent P.</given-names></name><name name-style="western"><surname>Pitt</surname><given-names>Wayne M.</given-names></name><name name-style="western"><surname>Sosnowski</surname><given-names>Mark R.</given-names></name><name name-style="western"><surname>Huang</surname><given-names>Rujuan</given-names></name><name name-style="western"><surname>Peduto</surname><given-names>Francesca</given-names></name><name name-style="western"><surname>Loschiavo</surname><given-names>Adrian</given-names></name><name name-style="western"><surname>Savocchia</surname><given-names>Sandra</given-names></name><name name-style="western"><surname>Scott</surname><given-names>Eileen S.</given-names></name><name name-style="western"><surname>Gubler</surname><given-names>Walter D.</given-names></name></person-group><year>2011</year><article-title>Taxonomy and DNA phylogeny of <tp:taxon-name><tp:taxon-name-part taxon-name-part-type="genus" reg="Diatrypaceae">Diatrypaceae</tp:taxon-name-part></tp:taxon-name> associated with <italic><tp:taxon-name><tp:taxon-name-part taxon-name-part-type="genus" reg="Vitis">Vitis</tp:taxon-name-part> <tp:taxon-name-part taxon-name-part-type="species" reg="vinifera">vinifera</tp:taxon-name-part></tp:taxon-name></italic> and other woody plants in Australia</article-title><source>Fungal Diversity</source><volume>49</volume><issue>1</issue><fpage>203</fpage><lpage>223</lpage><pub-id pub-id-type="doi">10.1007/s13225-011-0094-0</pub-id></element-citation></ref></ref-list></tp:taxon-treatment>
