# Supplementary material for: Paraeutypella guizhouensis gen. et sp. nov. and Diatrypella longiasca sp. nov. (Diatrypaceae) from China
Source: Biodivers Data J. 2021 Mar 26;9:e63864. doi: 10.3897/BDJ.9.e63864 (PMC8019431; doi:10.3897/BDJ.9.e63864)
Supplement: XML Treatment for Paraeutypella [file BDJ.9.e63864-treatment3.xml]

<!DOCTYPE tp:taxon-treatment
  PUBLIC "-//TaxonX//DTD Taxonomic Treatment Publishing DTD v0 20100105//EN" "tax-treatment-NSO.dtd">
<tp:taxon-treatment xmlns:tp="http://www.plazi.org/taxpub"><tp:treatment-meta><mixed-citation publication-type="journal"><person-group><name><surname>Dissanayake</surname><given-names>Lakmali S.</given-names></name><name><surname>Wijayawardene</surname><given-names>Nalin N.</given-names></name><name><surname>Dayarathne</surname><given-names>Monika C.</given-names></name><name><surname>Samarakoon</surname><given-names>Milan C.</given-names></name><name><surname>Dai</surname><given-names>Dong-Qin</given-names></name><name><surname>Hyde</surname><given-names>Kevin D.</given-names></name><name><surname>Kang</surname><given-names>Ji-Chuan</given-names></name></person-group><article-title><italic><tp:taxon-name><tp:taxon-name-part taxon-name-part-type="genus" reg="Paraeutypella">Paraeutypella</tp:taxon-name-part> <tp:taxon-name-part taxon-name-part-type="species" reg="guizhouensis">guizhouensis</tp:taxon-name-part></tp:taxon-name></italic> gen. et sp. nov. and <italic><tp:taxon-name><tp:taxon-name-part taxon-name-part-type="genus" reg="Diatrypella">Diatrypella</tp:taxon-name-part> <tp:taxon-name-part taxon-name-part-type="species" reg="longiasca">longiasca</tp:taxon-name-part></tp:taxon-name></italic> sp. nov. (<tp:taxon-name><tp:taxon-name-part taxon-name-part-type="genus" reg="Diatrypaceae">Diatrypaceae</tp:taxon-name-part></tp:taxon-name>) from China</article-title><source>Biodivers Data J</source><day>26</day><month>3</month><year>2021</year><volume>9</volume><pub-id pub-id-type="doi">10.3897/BDJ.9.e63864</pub-id></mixed-citation></tp:treatment-meta><tp:nomenclature><tp:taxon-name>
            <object-id xmlns:xlink="http://www.w3.org/1999/xlink" content-type="arpha" xlink:type="simple">715327BD-C54E-5547-AA28-C19AFE297701</object-id>
            <tp:taxon-name-part taxon-name-part-type="genus">Paraeutypella</tp:taxon-name-part>
            <object-id xmlns:xlink="http://www.w3.org/1999/xlink" xlink:type="simple" object-id-type="IndexFungorum">IF557954</object-id>
            <object-id xmlns:xlink="http://www.w3.org/1999/xlink" xlink:type="simple" object-id-type="Facesoffungi">FoF09231</object-id>
          </tp:taxon-name><tp:taxon-authority>L.S. Dissan., J.C. Kang, Wijayaw. &amp; K.D. Hyde</tp:taxon-authority><tp:taxon-status xmlns:xlink="http://www.w3.org/1999/xlink" xlink:type="simple">gen. nov.</tp:taxon-status><tp:nomenclature-citation-list><tp:nomenclature-citation><tp:taxon-name>
                <tp:taxon-name-part taxon-name-part-type="genus">Paraeutypella</tp:taxon-name-part>
              </tp:taxon-name><tp:type-species><tp:taxon-name><tp:taxon-name-part taxon-name-part-type="genus">Paraeutypella</tp:taxon-name-part> <tp:taxon-name-part taxon-name-part-type="species">guizhouensis</tp:taxon-name-part></tp:taxon-name></tp:type-species><comment> L.S. Dissan., J.C. Kang &amp; K.D. Hyde Status: new species described in this paper.</comment></tp:nomenclature-citation></tp:nomenclature-citation-list></tp:nomenclature><tp:treatment-sec sec-type="Description"><title>Description</title><p>Saprobic on dead twigs. <bold>Sexual morph</bold>: Stromata immersed in bark of dead branches, erumpent, solitary or aggregated. Ascomata with groups of 4–25 perithecia arranged in a valsoid configuration, surrounded by white, powdery entostroma, perithecial, black or brown, subglobose, clustered, immersed in stromata. Necks papillate, with an elongated ostiolar neck, central ostiolar canal filled with periphyses, 3–6 sulcate. Peridium composed of two layers of cells of textura angularis; inner layers cells hyaline or light brown, outer layers cells dark brown to black. Hamathecium composed of paraphyses arising from the base of perithecia, elongate, filiform, narrow, unbranched, septate, guttulate, narrowing and tapering towards apex. Asci 8-spored, unitunicate, thin-walled, clavate to cylindrical clavate or spindle-shaped, long pedicellate, apical rings J-. Ascospores overlapping biseriate, allantoid, slightly to moderately curved, allantoid, several oil droplets in each end, hyaline to light brown, sometimes yellow in mass, aseptate. <bold>Asexual morph</bold>: Coelomycetous. Conidiomata black, subconic, multiloculate, largely prosenchymatous, producing yellowish conidial masses. Conidiophores not recorded. Conidiogenous cells cylindrical, tapering, arising from pseudoparenchyma or interwoven hyphae, proliferating percurrently or sympodially, rarely both ways. Conidia hyaline, single-celled, slightly to moderately curved, with flattened bases, becoming guttulate (description of asexual morph adapted from <xref ref-type="bibr" rid="B6563753">Glawe and Jacobs 1987</xref>).</p></tp:treatment-sec><tp:treatment-sec sec-type="Etymology"><title>Etymology</title><p>With reference to the morphological resemblance to <italic><tp:taxon-name><tp:taxon-name-part taxon-name-part-type="genus" reg="Eutypella">Eutypella</tp:taxon-name-part></tp:taxon-name></italic>.</p></tp:treatment-sec><tp:treatment-sec sec-type="Notes"><title>Notes</title><p><italic><tp:taxon-name><tp:taxon-name-part taxon-name-part-type="genus" reg="Paraeutypella">Paraeutypella</tp:taxon-name-part></tp:taxon-name></italic> is introduced to accommodate three species viz. <italic><tp:taxon-name><tp:taxon-name-part taxon-name-part-type="genus" reg="Paraeutypella">P.</tp:taxon-name-part> <tp:taxon-name-part taxon-name-part-type="species" reg="guizhouensis">guizhouensis</tp:taxon-name-part></tp:taxon-name></italic> sp. nov., as well as <italic><tp:taxon-name><tp:taxon-name-part taxon-name-part-type="genus" reg="Paraeutypella">P.</tp:taxon-name-part> <tp:taxon-name-part taxon-name-part-type="species" reg="citricola">citricola</tp:taxon-name-part></tp:taxon-name></italic> and <italic><tp:taxon-name><tp:taxon-name-part taxon-name-part-type="genus" reg="Paraeutypella">P.</tp:taxon-name-part> <tp:taxon-name-part taxon-name-part-type="species" reg="vitis">vitis</tp:taxon-name-part></tp:taxon-name></italic>, two species previously placed in <italic><tp:taxon-name><tp:taxon-name-part taxon-name-part-type="genus" reg="Eutypella">Eutypella</tp:taxon-name-part></tp:taxon-name></italic> sensu lato. <italic><tp:taxon-name><tp:taxon-name-part taxon-name-part-type="genus" reg="Paraeutypella">Paraeutypella</tp:taxon-name-part></tp:taxon-name></italic> is typified by <italic><tp:taxon-name><tp:taxon-name-part taxon-name-part-type="genus" reg="Paraeutypella">P.</tp:taxon-name-part> <tp:taxon-name-part taxon-name-part-type="species" reg="guizhouensis">guizhouensis</tp:taxon-name-part></tp:taxon-name></italic>, which was collected from undetermined dead twigs. <italic><tp:taxon-name><tp:taxon-name-part taxon-name-part-type="genus" reg="Paraeutypella">Paraeutypella</tp:taxon-name-part></tp:taxon-name></italic> can be distinguished from <italic><tp:taxon-name><tp:taxon-name-part taxon-name-part-type="genus" reg="Eutypella">Eutypella</tp:taxon-name-part></tp:taxon-name></italic> species by stromata with perithecia in groups of 4–25 arranged in a valsoid configuration, 3–6 sulcate, long ostiolar necks, while stromata of <italic><tp:taxon-name><tp:taxon-name-part taxon-name-part-type="genus" reg="Eutypella">Eutypella</tp:taxon-name-part></tp:taxon-name></italic> comprise groups of 20–70 perithecia having comparatively shorter ostiolar necks with sulcate or smooth ostiolar necks. Strains of both genera appear in distinct clades in a phylogeny based on ITS and Beta tubulin data (Fig. <xref ref-type="fig" rid="F6548518">1</xref>), thereby justifying the erection of the new genus <italic><tp:taxon-name><tp:taxon-name-part taxon-name-part-type="genus" reg="Paraeutypella">Paraeutypella.</tp:taxon-name-part></tp:taxon-name></italic> However, sequence data are not available for the type of <italic><tp:taxon-name><tp:taxon-name-part taxon-name-part-type="genus" reg="Paraeutypella">P.</tp:taxon-name-part> <tp:taxon-name-part taxon-name-part-type="species" reg="citricola">citricola</tp:taxon-name-part></tp:taxon-name></italic> and <italic><tp:taxon-name><tp:taxon-name-part taxon-name-part-type="genus" reg="Paraeutypella">P.</tp:taxon-name-part> <tp:taxon-name-part taxon-name-part-type="species" reg="vitis">vitis</tp:taxon-name-part></tp:taxon-name></italic>. A co-elomycetous asexual morph has been recorded for <italic><tp:taxon-name><tp:taxon-name-part taxon-name-part-type="genus" reg="Paraeutypella">P.</tp:taxon-name-part> <tp:taxon-name-part taxon-name-part-type="species" reg="vitis">vitis</tp:taxon-name-part></tp:taxon-name></italic> as <italic><tp:taxon-name><tp:taxon-name-part taxon-name-part-type="genus" reg="Eutypella">Eutypella</tp:taxon-name-part> <tp:taxon-name-part taxon-name-part-type="species" reg="vitis">vitis</tp:taxon-name-part></tp:taxon-name></italic> in culture (<xref ref-type="bibr" rid="B6563753">Glawe and Jacobs 1987</xref>).</p></tp:treatment-sec><tp:treatment-sec><!--Section generated to contain objects referenced in tp:taxon-treatment.--><fig-group id="F6548518" position="float" orientation="portrait"><caption><p>Phylogram generated from Maximum Likelihood (RAxML) analysis, based on ITS- β-tubulin matrix. ML bootstrap supports (≥ 70%) and Bayesian posterior probability (≥ 0.95) are indicated as ML/BYPP. The tree is rooted to <italic><tp:taxon-name><tp:taxon-name-part taxon-name-part-type="genus" reg="Kretzschmaria">Kretzschmaria</tp:taxon-name-part> <tp:taxon-name-part taxon-name-part-type="species" reg="deusta">deusta</tp:taxon-name-part></tp:taxon-name></italic> (CBS 826.72) and <italic><tp:taxon-name><tp:taxon-name-part taxon-name-part-type="genus" reg="Xylaria">Xylaria</tp:taxon-name-part> <tp:taxon-name-part taxon-name-part-type="species" reg="hypoxylon">hypoxylon</tp:taxon-name-part></tp:taxon-name></italic> (CBS 122620). Newly-generated strains are in red and type strains are in bold. The asterisks represent unstable species.</p></caption><fig id="F6548523" position="float" orientation="portrait"><object-id xmlns:xlink="http://www.w3.org/1999/xlink" content-type="arpha" xlink:type="simple">D4EE5C91-665E-5983-A160-6E10CF2A5A15</object-id><object-id xmlns:xlink="http://www.w3.org/1999/xlink" content-type="doi" xlink:type="simple">10.3897/BDJ.9.e63864.figure1a</object-id><label>Figure 1a.</label><graphic xmlns:xlink="http://www.w3.org/1999/xlink" xlink:href="bdj-09-e63864-g001_a.jpg" xlink:type="simple" position="float" orientation="portrait" id="oo_515370.jpg"><uri content-type="original_file" xlink:type="simple">https://binary.pensoft.net/fig/515370</uri></graphic></fig><fig id="F6548524" position="float" orientation="portrait"><object-id xmlns:xlink="http://www.w3.org/1999/xlink" content-type="arpha" xlink:type="simple">7365E625-15B9-58D9-93C9-D02C997D0381</object-id><object-id xmlns:xlink="http://www.w3.org/1999/xlink" content-type="doi" xlink:type="simple">10.3897/BDJ.9.e63864.figure1b</object-id><label>Figure 1b.</label><graphic xmlns:xlink="http://www.w3.org/1999/xlink" xlink:href="bdj-09-e63864-g001_b.jpg" xlink:type="simple" position="float" orientation="portrait" id="oo_515373.jpg"><uri content-type="original_file" xlink:type="simple">https://binary.pensoft.net/fig/515373</uri></graphic></fig></fig-group></tp:treatment-sec><ref-list><ref id="B6563753"><element-citation xmlns:xlink="http://www.w3.org/1999/xlink" publication-type="article" xlink:type="simple"><person-group person-group-type="author"><name name-style="western"><surname>Glawe</surname><given-names>A,</given-names></name><name name-style="western"><surname>Jacobs</surname><given-names>K. A,</given-names></name></person-group><year>1987</year><article-title>Taxonomic notes on <italic><tp:taxon-name><tp:taxon-name-part taxon-name-part-type="genus" reg="Eutypella">Eutypella</tp:taxon-name-part> <tp:taxon-name-part taxon-name-part-type="species" reg="vitis">vitis</tp:taxon-name-part></tp:taxon-name></italic>, <italic><tp:taxon-name><tp:taxon-name-part taxon-name-part-type="genus" reg="Cryptosphaeria">Cryptosphaeria</tp:taxon-name-part> <tp:taxon-name-part taxon-name-part-type="species" reg="populina">populina</tp:taxon-name-part></tp:taxon-name></italic>, and <italic><tp:taxon-name><tp:taxon-name-part taxon-name-part-type="genus" reg="Diatrype">Diatrype</tp:taxon-name-part> <tp:taxon-name-part taxon-name-part-type="species" reg="stigma">stigma</tp:taxon-name-part></tp:taxon-name></italic></article-title><source>Mycologia</source><volume>79</volume><fpage>135</fpage><lpage>139</lpage><pub-id pub-id-type="doi">10.1080/00275514.1987.12025379</pub-id></element-citation></ref></ref-list></tp:taxon-treatment>
