# Supplementary material for: Paraeutypella guizhouensis gen. et sp. nov. and Diatrypella longiasca sp. nov. (Diatrypaceae) from China
Source: Biodivers Data J. 2021 Mar 26;9:e63864. doi: 10.3897/BDJ.9.e63864 (PMC8019431; doi:10.3897/BDJ.9.e63864)
Supplement: XML Treatment for Paraeutypella guizhouensis [file BDJ.9.e63864-treatment4.xml]

<!DOCTYPE tp:taxon-treatment
  PUBLIC "-//TaxonX//DTD Taxonomic Treatment Publishing DTD v0 20100105//EN" "tax-treatment-NSO.dtd">
<tp:taxon-treatment xmlns:tp="http://www.plazi.org/taxpub"><tp:treatment-meta><mixed-citation publication-type="journal"><person-group><name><surname>Dissanayake</surname><given-names>Lakmali S.</given-names></name><name><surname>Wijayawardene</surname><given-names>Nalin N.</given-names></name><name><surname>Dayarathne</surname><given-names>Monika C.</given-names></name><name><surname>Samarakoon</surname><given-names>Milan C.</given-names></name><name><surname>Dai</surname><given-names>Dong-Qin</given-names></name><name><surname>Hyde</surname><given-names>Kevin D.</given-names></name><name><surname>Kang</surname><given-names>Ji-Chuan</given-names></name></person-group><article-title><italic><tp:taxon-name><tp:taxon-name-part taxon-name-part-type="genus" reg="Paraeutypella">Paraeutypella</tp:taxon-name-part> <tp:taxon-name-part taxon-name-part-type="species" reg="guizhouensis">guizhouensis</tp:taxon-name-part></tp:taxon-name></italic> gen. et sp. nov. and <italic><tp:taxon-name><tp:taxon-name-part taxon-name-part-type="genus" reg="Diatrypella">Diatrypella</tp:taxon-name-part> <tp:taxon-name-part taxon-name-part-type="species" reg="longiasca">longiasca</tp:taxon-name-part></tp:taxon-name></italic> sp. nov. (<tp:taxon-name><tp:taxon-name-part taxon-name-part-type="genus" reg="Diatrypaceae">Diatrypaceae</tp:taxon-name-part></tp:taxon-name>) from China</article-title><source>Biodivers Data J</source><day>26</day><month>3</month><year>2021</year><volume>9</volume><pub-id pub-id-type="doi">10.3897/BDJ.9.e63864</pub-id></mixed-citation></tp:treatment-meta><tp:nomenclature><tp:taxon-name><object-id xmlns:xlink="http://www.w3.org/1999/xlink" content-type="arpha" xlink:type="simple">838FFF41-7D15-5297-89F4-8E3CC09B751A</object-id><tp:taxon-name-part taxon-name-part-type="genus">Paraeutypella</tp:taxon-name-part> <tp:taxon-name-part taxon-name-part-type="species">guizhouensis</tp:taxon-name-part><object-id xmlns:xlink="http://www.w3.org/1999/xlink" xlink:type="simple" object-id-type="IndexFungorum">IF557953</object-id><object-id xmlns:xlink="http://www.w3.org/1999/xlink" xlink:type="simple" object-id-type="Facesoffungi number">FoF09148</object-id></tp:taxon-name><tp:taxon-authority>L.S. Dissan., J.C. Kang &amp; K.D. Hyde</tp:taxon-authority><tp:taxon-status xmlns:xlink="http://www.w3.org/1999/xlink" xlink:type="simple">sp. nov.</tp:taxon-status></tp:nomenclature><tp:treatment-sec sec-type="materials"><title>Materials</title><list list-type="alpha-lower" list-content="occurrences"><list-item><p><bold>Type status:</bold> <named-content xmlns:xlink="http://www.w3.org/1999/xlink" content-type="dwc:typeStatus" xlink:type="simple">Holotype</named-content>. <bold>Taxon:</bold> kingdom: <named-content xmlns:xlink="http://www.w3.org/1999/xlink" content-type="dwc:kingdom" xlink:type="simple"><tp:taxon-name><tp:taxon-name-part taxon-name-part-type="kingdom">Fungi</tp:taxon-name-part></tp:taxon-name></named-content>; phylum: <named-content xmlns:xlink="http://www.w3.org/1999/xlink" content-type="dwc:phylum" xlink:type="simple"><tp:taxon-name><tp:taxon-name-part taxon-name-part-type="phylum">Ascomycota</tp:taxon-name-part></tp:taxon-name></named-content>; class: <named-content xmlns:xlink="http://www.w3.org/1999/xlink" content-type="dwc:class" xlink:type="simple"><tp:taxon-name><tp:taxon-name-part taxon-name-part-type="class">Sordariomycetes</tp:taxon-name-part></tp:taxon-name></named-content>; order: <named-content xmlns:xlink="http://www.w3.org/1999/xlink" content-type="dwc:order" xlink:type="simple"><tp:taxon-name><tp:taxon-name-part taxon-name-part-type="order">Xylariales</tp:taxon-name-part></tp:taxon-name></named-content>; family: <named-content xmlns:xlink="http://www.w3.org/1999/xlink" content-type="dwc:family" xlink:type="simple"><tp:taxon-name><tp:taxon-name-part taxon-name-part-type="family">Diatrypaceae</tp:taxon-name-part></tp:taxon-name></named-content>; genus: <named-content xmlns:xlink="http://www.w3.org/1999/xlink" content-type="dwc:genus" xlink:type="simple"><tp:taxon-name><tp:taxon-name-part taxon-name-part-type="genus">Paraeutypella</tp:taxon-name-part></tp:taxon-name></named-content>; specificEpithet: <named-content xmlns:xlink="http://www.w3.org/1999/xlink" content-type="dwc:specificEpithet" xlink:type="simple"><italic><tp:taxon-name><tp:taxon-name-part taxon-name-part-type="genus" reg="Paraeutypella"/><tp:taxon-name-part taxon-name-part-type="species" reg="guizhouensis">guizhouensis</tp:taxon-name-part></tp:taxon-name></italic></named-content>; <bold>Location:</bold> country: <named-content xmlns:xlink="http://www.w3.org/1999/xlink" content-type="dwc:country" xlink:type="simple">China</named-content>; stateProvince: <named-content xmlns:xlink="http://www.w3.org/1999/xlink" content-type="dwc:stateProvince" xlink:type="simple">Guizhou Province</named-content>; county: <named-content xmlns:xlink="http://www.w3.org/1999/xlink" content-type="dwc:county" xlink:type="simple">Guiyang</named-content>; locality: <named-content xmlns:xlink="http://www.w3.org/1999/xlink" content-type="dwc:locality" xlink:type="simple">Guizhou University Garden (North)</named-content>; <bold>Identification:</bold> identifiedBy: <named-content xmlns:xlink="http://www.w3.org/1999/xlink" content-type="dwc:identifiedBy" xlink:type="simple">L.S.Dissanayake</named-content>; <bold>Event:</bold> habitat: <named-content xmlns:xlink="http://www.w3.org/1999/xlink" content-type="dwc:habitat" xlink:type="simple"><italic>Saprobic</italic> on dead twigs.</named-content>; fieldNumber: <named-content xmlns:xlink="http://www.w3.org/1999/xlink" content-type="dwc:fieldNumber" xlink:type="simple">CLD018</named-content>; <bold>Record Level:</bold> type: <named-content xmlns:xlink="http://www.w3.org/1999/xlink" content-type="dwc:type" xlink:type="simple">Holotype</named-content>; institutionID: <named-content xmlns:xlink="http://www.w3.org/1999/xlink" content-type="dwc:institutionID" xlink:type="simple">HMAS 290654</named-content>; collectionID: <named-content xmlns:xlink="http://www.w3.org/1999/xlink" content-type="dwc:collectionID" xlink:type="simple">KUMCC 20–0016</named-content>; institutionCode: <named-content xmlns:xlink="http://www.w3.org/1999/xlink" content-type="dwc:institutionCode" xlink:type="simple">Chinese Academy of Science, Kunming and Chinese Academy of Science Herbarium</named-content>; collectionCode: <named-content xmlns:xlink="http://www.w3.org/1999/xlink" content-type="dwc:collectionCode" xlink:type="simple">Kunming Institute of Botany Culture Collection</named-content>; datasetName: <named-content xmlns:xlink="http://www.w3.org/1999/xlink" content-type="dwc:datasetName" xlink:type="simple">CLD018</named-content></p></list-item><list-item><p><bold>Type status:</bold> <named-content xmlns:xlink="http://www.w3.org/1999/xlink" content-type="dwc:typeStatus" xlink:type="simple">Other material</named-content>. <bold>Record Level:</bold> type: <named-content xmlns:xlink="http://www.w3.org/1999/xlink" content-type="dwc:type" xlink:type="simple">isotype</named-content>; institutionID: <named-content xmlns:xlink="http://www.w3.org/1999/xlink" content-type="dwc:institutionID" xlink:type="simple">HKAS 290655</named-content>; collectionID: <named-content xmlns:xlink="http://www.w3.org/1999/xlink" content-type="dwc:collectionID" xlink:type="simple">KUMCC 20-0017</named-content>; institutionCode: <named-content xmlns:xlink="http://www.w3.org/1999/xlink" content-type="dwc:institutionCode" xlink:type="simple">Chinese Academy of Science, Kunming and Chinese Academy of Science Herbarium</named-content>; collectionCode: <named-content xmlns:xlink="http://www.w3.org/1999/xlink" content-type="dwc:collectionCode" xlink:type="simple">Kunming Institute of Botany Culture Collection</named-content></p></list-item></list></tp:treatment-sec><tp:treatment-sec sec-type="Description"><title>Description</title><p>Saprobic on dead twigs (Fig. <xref ref-type="fig" rid="F6548531">3</xref>). <bold>Sexual morph</bold>: Stromata immersed in bark of dead branches, erumpent, aggregated, circular to irregular, superficial, carbonaceous. Ascomata 590–600 × 470–480 μm (x̅ = 595 × 475 µm, n = 10), perithecial, with groups of 6–12 perithecia arranged in a valsoid configuration, subglobose, clustered, immersed in stromata, ostiolate. Neck 400–418 μm long (x̅ = 409 µm, n = 10), papillate, central ostiolar canal filled with periphyses, 3–4 sulcate. Peridium 22–35 μm wide, composed of two layers of textura angularis; inner layer cells light brown to hyaline, outer layers cells dark brown to black. Hamathecium hyaline. Paraphyses 1–2 μm wide (x̅ = 1.5 µm, n = 10), arising from base of perithecia, long, narrow, unbranched, septate, guttulate, narrowing and tapering towards apex. Asci 55–80 × 5–9 μm (x̅ = 67.5 × 7 μm, n = 20), 8-spored, unitunicate, thin-walled, clavate to cylindrical clavate, long pedicellate (25–30 μm), with a J- apical ring. Ascospores 7–11 × 1–3 μm (x̅ = 9 × 2 μm, n = 30), overlapping biseriate, allantoid, hyaline to light brown, smooth, aseptate, usually with 2–3 guttules. <bold>Asexual morph</bold>: Undetermined.</p><p>Culture characteristics – Colonies on PDA, reaching 21 mm diam. after 2 weeks at 20–25<sup>o</sup>C, medium dense, circular to slightly irregular, slightly raised, cottony surface; colony from above: at first white, becoming buff; from below: yellowish-white at margin, yellow to brown at centre; mycelium yellowish.</p></tp:treatment-sec><tp:treatment-sec sec-type="Etymology"><title>Etymology</title><p>The specific epithet <italic><tp:taxon-name><tp:taxon-name-part taxon-name-part-type="genus" reg="Paraeutypella"/><tp:taxon-name-part taxon-name-part-type="species" reg="guizhouensis">guizhouensis</tp:taxon-name-part></tp:taxon-name></italic> refers to the locality in which the fungus was collected.</p></tp:treatment-sec><tp:treatment-sec sec-type="Notes"><title>Notes</title><p><italic><tp:taxon-name><tp:taxon-name-part taxon-name-part-type="genus" reg="Paraeutypella">Paraeutypella</tp:taxon-name-part> <tp:taxon-name-part taxon-name-part-type="species" reg="guizhouensis">guizhouensis</tp:taxon-name-part></tp:taxon-name></italic> resembles <italic><tp:taxon-name><tp:taxon-name-part taxon-name-part-type="genus" reg="Paraeutypella">P.</tp:taxon-name-part> <tp:taxon-name-part taxon-name-part-type="species" reg="vitis">vitis</tp:taxon-name-part></tp:taxon-name></italic>, which comprises stromata that are erumpent through bark, with elongated perithecial necks and allantoid, slightly to moderately curved ascospores (<xref ref-type="bibr" rid="B6563753">Glawe and Jacobs 1987</xref>). However, <italic><tp:taxon-name><tp:taxon-name-part taxon-name-part-type="genus" reg="Paraeutypella">P.</tp:taxon-name-part> <tp:taxon-name-part taxon-name-part-type="species" reg="guizhouensis">guizhouensis</tp:taxon-name-part></tp:taxon-name></italic> differs from <italic><tp:taxon-name><tp:taxon-name-part taxon-name-part-type="genus" reg="Paraeutypella">P.</tp:taxon-name-part> <tp:taxon-name-part taxon-name-part-type="species" reg="vitis">vitis</tp:taxon-name-part></tp:taxon-name></italic> in having comparatively longer ostiolar necks and longer asci (55–80 × 5–9 μm), while <italic><tp:taxon-name><tp:taxon-name-part taxon-name-part-type="genus" reg="Paraeutypella">P.</tp:taxon-name-part> <tp:taxon-name-part taxon-name-part-type="species" reg="vitis">vitis</tp:taxon-name-part></tp:taxon-name></italic> has comparatively shorter ostiolar necks and shorter asci (40–46 × 6–8 μm) (<xref ref-type="bibr" rid="B6563753">Glawe and Jacobs 1987</xref>). <italic><tp:taxon-name><tp:taxon-name-part taxon-name-part-type="genus" reg="Paraeutypella">Paraeutypella</tp:taxon-name-part> <tp:taxon-name-part taxon-name-part-type="species" reg="vitis">vitis</tp:taxon-name-part></tp:taxon-name></italic> (UCD2428TX) differs phylogenetically from our new taxon in 14% (80/576) base pairs in the ITS and 10% (42/405) base pairs in β-tubulin. Thus, <italic><tp:taxon-name><tp:taxon-name-part taxon-name-part-type="genus" reg="Paraeutypella">P.</tp:taxon-name-part> <tp:taxon-name-part taxon-name-part-type="species" reg="guizhouensis">guizhouensis</tp:taxon-name-part></tp:taxon-name></italic> is introduced as a new species in <italic><tp:taxon-name><tp:taxon-name-part taxon-name-part-type="genus" reg="Paraeutypella">Paraeutypella</tp:taxon-name-part></tp:taxon-name></italic>, based on its morphology, base pair differences and phylogenetic analyses (94% ML, Fig. <xref ref-type="fig" rid="F6548518">1</xref>).</p></tp:treatment-sec><tp:treatment-sec><!--Section generated to contain objects referenced in tp:taxon-treatment.--><fig id="F6548531" position="float" orientation="portrait"><object-id xmlns:xlink="http://www.w3.org/1999/xlink" content-type="arpha" xlink:type="simple">CBCDEB54-DA6F-576C-A73F-2C864EED94BB</object-id><object-id xmlns:xlink="http://www.w3.org/1999/xlink" content-type="doi" xlink:type="simple">10.3897/BDJ.9.e63864.figure3</object-id><label>Figure 3.</label><caption><p><bold><italic><tp:taxon-name><tp:taxon-name-part taxon-name-part-type="genus" reg="Paraeutypella">Paraeutypella</tp:taxon-name-part> <tp:taxon-name-part taxon-name-part-type="species" reg="guizhouensis">guizhouensis</tp:taxon-name-part></tp:taxon-name></italic></bold> (HMAS 290654, <bold>holotype</bold>) <bold>a–c.</bold> stromata on substrate; <bold>d.</bold> cross section of a stromata; <bold>e.</bold> vertical section through an ascostroma showing ostioles and perithecia; <bold>f.</bold> ostiolar canal; <bold>g.</bold> peridium; <bold>h.</bold> paraphyses; <bold>i–l.</bold> asci; <bold>m–o.</bold> ascospores; <bold>p.</bold> germinating ascospore; <bold>q, r.</bold> cultures on PDA from above and below after 6 weeks. Scale bars: 500 µm (<bold>b–d</bold>), 200 µm (<bold>e</bold>), 100 µm (<bold>f</bold>), 20 µm (<bold>g–l</bold>), 5 µm (<bold>m–p</bold>).</p></caption><graphic xmlns:xlink="http://www.w3.org/1999/xlink" xlink:href="bdj-09-e63864-g003.jpg" position="float" id="oo_498479.jpg" orientation="portrait" xlink:type="simple"><uri content-type="original_file" xlink:type="simple">https://binary.pensoft.net/fig/498479</uri></graphic></fig><fig-group id="F6548518" position="float" orientation="portrait"><caption><p>Phylogram generated from Maximum Likelihood (RAxML) analysis, based on ITS- β-tubulin matrix. ML bootstrap supports (≥ 70%) and Bayesian posterior probability (≥ 0.95) are indicated as ML/BYPP. The tree is rooted to <italic><tp:taxon-name><tp:taxon-name-part taxon-name-part-type="genus" reg="Kretzschmaria">Kretzschmaria</tp:taxon-name-part> <tp:taxon-name-part taxon-name-part-type="species" reg="deusta">deusta</tp:taxon-name-part></tp:taxon-name></italic> (CBS 826.72) and <italic><tp:taxon-name><tp:taxon-name-part taxon-name-part-type="genus" reg="Xylaria">Xylaria</tp:taxon-name-part> <tp:taxon-name-part taxon-name-part-type="species" reg="hypoxylon">hypoxylon</tp:taxon-name-part></tp:taxon-name></italic> (CBS 122620). Newly-generated strains are in red and type strains are in bold. The asterisks represent unstable species.</p></caption><fig id="F6548523" position="float" orientation="portrait"><object-id xmlns:xlink="http://www.w3.org/1999/xlink" content-type="arpha" xlink:type="simple">D4EE5C91-665E-5983-A160-6E10CF2A5A15</object-id><object-id xmlns:xlink="http://www.w3.org/1999/xlink" content-type="doi" xlink:type="simple">10.3897/BDJ.9.e63864.figure1a</object-id><label>Figure 1a.</label><graphic xmlns:xlink="http://www.w3.org/1999/xlink" xlink:href="bdj-09-e63864-g001_a.jpg" xlink:type="simple" position="float" orientation="portrait" id="oo_515370.jpg"><uri content-type="original_file" xlink:type="simple">https://binary.pensoft.net/fig/515370</uri></graphic></fig><fig id="F6548524" position="float" orientation="portrait"><object-id xmlns:xlink="http://www.w3.org/1999/xlink" content-type="arpha" xlink:type="simple">7365E625-15B9-58D9-93C9-D02C997D0381</object-id><object-id xmlns:xlink="http://www.w3.org/1999/xlink" content-type="doi" xlink:type="simple">10.3897/BDJ.9.e63864.figure1b</object-id><label>Figure 1b.</label><graphic xmlns:xlink="http://www.w3.org/1999/xlink" xlink:href="bdj-09-e63864-g001_b.jpg" xlink:type="simple" position="float" orientation="portrait" id="oo_515373.jpg"><uri content-type="original_file" xlink:type="simple">https://binary.pensoft.net/fig/515373</uri></graphic></fig></fig-group></tp:treatment-sec><ref-list><ref id="B6563753"><element-citation xmlns:xlink="http://www.w3.org/1999/xlink" publication-type="article" xlink:type="simple"><person-group person-group-type="author"><name name-style="western"><surname>Glawe</surname><given-names>A,</given-names></name><name name-style="western"><surname>Jacobs</surname><given-names>K. A,</given-names></name></person-group><year>1987</year><article-title>Taxonomic notes on <italic><tp:taxon-name><tp:taxon-name-part taxon-name-part-type="genus" reg="Eutypella">Eutypella</tp:taxon-name-part> <tp:taxon-name-part taxon-name-part-type="species" reg="vitis">vitis</tp:taxon-name-part></tp:taxon-name></italic>, <italic><tp:taxon-name><tp:taxon-name-part taxon-name-part-type="genus" reg="Cryptosphaeria">Cryptosphaeria</tp:taxon-name-part> <tp:taxon-name-part taxon-name-part-type="species" reg="populina">populina</tp:taxon-name-part></tp:taxon-name></italic>, and <italic><tp:taxon-name><tp:taxon-name-part taxon-name-part-type="genus" reg="Diatrype">Diatrype</tp:taxon-name-part> <tp:taxon-name-part taxon-name-part-type="species" reg="stigma">stigma</tp:taxon-name-part></tp:taxon-name></italic></article-title><source>Mycologia</source><volume>79</volume><fpage>135</fpage><lpage>139</lpage><pub-id pub-id-type="doi">10.1080/00275514.1987.12025379</pub-id></element-citation></ref></ref-list></tp:taxon-treatment>
