# Supplementary material for: Paraeutypella guizhouensis gen. et sp. nov. and Diatrypella longiasca sp. nov. (Diatrypaceae) from China
Source: Biodivers Data J. 2021 Mar 26;9:e63864. doi: 10.3897/BDJ.9.e63864 (PMC8019431; doi:10.3897/BDJ.9.e63864)
Supplement: XML Treatment for Paraeutypella vitis [file BDJ.9.e63864-treatment6.xml]

<!DOCTYPE tp:taxon-treatment
  PUBLIC "-//TaxonX//DTD Taxonomic Treatment Publishing DTD v0 20100105//EN" "tax-treatment-NSO.dtd">
<tp:taxon-treatment xmlns:tp="http://www.plazi.org/taxpub"><tp:treatment-meta><mixed-citation publication-type="journal"><person-group><name><surname>Dissanayake</surname><given-names>Lakmali S.</given-names></name><name><surname>Wijayawardene</surname><given-names>Nalin N.</given-names></name><name><surname>Dayarathne</surname><given-names>Monika C.</given-names></name><name><surname>Samarakoon</surname><given-names>Milan C.</given-names></name><name><surname>Dai</surname><given-names>Dong-Qin</given-names></name><name><surname>Hyde</surname><given-names>Kevin D.</given-names></name><name><surname>Kang</surname><given-names>Ji-Chuan</given-names></name></person-group><article-title><italic><tp:taxon-name><tp:taxon-name-part taxon-name-part-type="genus" reg="Paraeutypella">Paraeutypella</tp:taxon-name-part> <tp:taxon-name-part taxon-name-part-type="species" reg="guizhouensis">guizhouensis</tp:taxon-name-part></tp:taxon-name></italic> gen. et sp. nov. and <italic><tp:taxon-name><tp:taxon-name-part taxon-name-part-type="genus" reg="Diatrypella">Diatrypella</tp:taxon-name-part> <tp:taxon-name-part taxon-name-part-type="species" reg="longiasca">longiasca</tp:taxon-name-part></tp:taxon-name></italic> sp. nov. (<tp:taxon-name><tp:taxon-name-part taxon-name-part-type="genus" reg="Diatrypaceae">Diatrypaceae</tp:taxon-name-part></tp:taxon-name>) from China</article-title><source>Biodivers Data J</source><day>26</day><month>3</month><year>2021</year><volume>9</volume><pub-id pub-id-type="doi">10.3897/BDJ.9.e63864</pub-id></mixed-citation></tp:treatment-meta><tp:nomenclature><tp:taxon-name><object-id xmlns:xlink="http://www.w3.org/1999/xlink" content-type="arpha" xlink:type="simple">54B1D003-FDD8-5A90-BBBC-6DF25F7AD89E</object-id><tp:taxon-name-part taxon-name-part-type="genus">Paraeutypella</tp:taxon-name-part> <tp:taxon-name-part taxon-name-part-type="species">vitis</tp:taxon-name-part><object-id xmlns:xlink="http://www.w3.org/1999/xlink" xlink:type="simple" object-id-type="IndexFungorum">IF558004</object-id><object-id xmlns:xlink="http://www.w3.org/1999/xlink" xlink:type="simple" object-id-type="Facesoffungi number">FoF09426</object-id></tp:taxon-name><tp:taxon-authority>L.S. Dissan., J.C. Kang &amp; K.D. Hyde</tp:taxon-authority><tp:taxon-status xmlns:xlink="http://www.w3.org/1999/xlink" xlink:type="simple">comb. nov.</tp:taxon-status><tp:nomenclature-citation-list><tp:nomenclature-citation><tp:taxon-name><tp:taxon-name-part taxon-name-part-type="genus">Paraeutypella</tp:taxon-name-part> <tp:taxon-name-part taxon-name-part-type="species">vitis</tp:taxon-name-part></tp:taxon-name><comment>Schwein., in Schr. Naturf. Ges. Leipzing 1: 39 (1822)</comment></tp:nomenclature-citation><tp:nomenclature-citation><tp:taxon-name><tp:taxon-name-part taxon-name-part-type="similarity">=</tp:taxon-name-part> <tp:taxon-name-part taxon-name-part-type="genus" reg="Valsa">Valsa</tp:taxon-name-part> <tp:taxon-name-part taxon-name-part-type="species" reg="vitis">vitis</tp:taxon-name-part></tp:taxon-name><comment>(Schwein.) Fuckel, Jb. Nassau. Ver. Naturk. 23-24: 199 (1870)</comment></tp:nomenclature-citation><tp:nomenclature-citation><tp:taxon-name><tp:taxon-name-part taxon-name-part-type="similarity">=</tp:taxon-name-part> <tp:taxon-name-part taxon-name-part-type="genus" reg="Engizostoma">Engizostoma</tp:taxon-name-part> <tp:taxon-name-part taxon-name-part-type="species" reg="vitis">vitis</tp:taxon-name-part></tp:taxon-name><comment>(Schwein.) Kuntze, Revis. Gen. pl. (Leipzig) 3 (3): 475 (1898)</comment></tp:nomenclature-citation><tp:nomenclature-citation><tp:taxon-name><tp:taxon-name-part taxon-name-part-type="similarity">=</tp:taxon-name-part> &gt;<tp:taxon-name-part taxon-name-part-type="genus" reg="Eutypella">Eutypella</tp:taxon-name-part> <tp:taxon-name-part taxon-name-part-type="species" reg="vitis">vitis</tp:taxon-name-part></tp:taxon-name><comment>(Schwein.) Ellis &amp; Everh., The North American <tp:taxon-name><tp:taxon-name-part taxon-name-part-type="class">Pyrenomycetes</tp:taxon-name-part></tp:taxon-name>: 490 (1892)</comment></tp:nomenclature-citation></tp:nomenclature-citation-list></tp:nomenclature><tp:treatment-sec sec-type="Notes"><title>Notes</title><p><italic><tp:taxon-name><tp:taxon-name-part taxon-name-part-type="genus" reg="Eutypella">Eutypella</tp:taxon-name-part> <tp:taxon-name-part taxon-name-part-type="species" reg="vitis">vitis</tp:taxon-name-part></tp:taxon-name></italic> was collected from young shoots of grape vines in New York and was introduced by <xref ref-type="bibr" rid="B6572175">Ellis and Everhart (1982)</xref>. According to our phylogenetic analyses, our new strain which represents <italic><tp:taxon-name><tp:taxon-name-part taxon-name-part-type="genus" reg="Eutypella">Eutypella</tp:taxon-name-part> <tp:taxon-name-part taxon-name-part-type="species" reg="vitis">vitis</tp:taxon-name-part></tp:taxon-name></italic> (UCD 2291AR, USE2428TX) grouped as the sister clade (bootstrap support: 78% ML) to <italic><tp:taxon-name><tp:taxon-name-part taxon-name-part-type="genus" reg="Paraeutypella">Paraeutypella</tp:taxon-name-part> <tp:taxon-name-part taxon-name-part-type="species" reg="citricola">citricola</tp:taxon-name-part></tp:taxon-name></italic> within <italic><tp:taxon-name><tp:taxon-name-part taxon-name-part-type="genus" reg="Paraeutypella">Paraeutypella</tp:taxon-name-part></tp:taxon-name></italic> sensu stricto. Hence, in this study, we introduce the new combination, <italic><tp:taxon-name><tp:taxon-name-part taxon-name-part-type="genus" reg="Paraeutypella">Paraeutypella</tp:taxon-name-part> <tp:taxon-name-part taxon-name-part-type="species" reg="vitis">vitis</tp:taxon-name-part></tp:taxon-name></italic>. <italic><tp:taxon-name><tp:taxon-name-part taxon-name-part-type="genus" reg="Paraeutypella">Paraeutypella</tp:taxon-name-part> <tp:taxon-name-part taxon-name-part-type="species" reg="vitis">vitis</tp:taxon-name-part></tp:taxon-name></italic> shares similar morphologies to <italic><tp:taxon-name><tp:taxon-name-part taxon-name-part-type="genus" reg="Paraeutypella">Paraeutypella</tp:taxon-name-part></tp:taxon-name></italic> species, such as having erumpent stromata through bark, 3–4 sulcate, long ostiolar necks, clavate asci, allantoid, slightly to moderately curved ascospores with several oil droplets in each end.</p></tp:treatment-sec><ref-list><ref id="B6572175"><element-citation xmlns:xlink="http://www.w3.org/1999/xlink" publication-type="book" xlink:type="simple"><person-group person-group-type="author"><name name-style="western"><surname>Ellis</surname><given-names>J. B,</given-names></name><name name-style="western"><surname>Everhart</surname><given-names>B. M,</given-names></name></person-group><year>1982</year><source>Mycologic botany, Phrenomygetes</source><publisher-name>Published by Ellis and Everhart New Field</publisher-name><publisher-loc>New Jersey</publisher-loc><size units="page">490</size></element-citation></ref></ref-list></tp:taxon-treatment>
